# Supplementary material for: Mental Health and Health-Related Quality of Life in Austrian Adolescents with Chronic Physical Health Conditions: Results from the MHAT Study
Source: J Clin Med. 2023 Feb 28;12(5):1927. doi: 10.3390/jcm12051927 (PMC10003709; doi:10.3390/jcm12051927)
Supplement: Supplementary file 1 [file jcm-12-01927-s001.zip]

Archive with 1 entries (1 files):
- jcm-2200886-supplementary.pdf
